# Supplementary material for: Bimetallic AgPt Nanoalloys as an Electrocatalyst for Ethanol Oxidation Reaction: Synthesis, Structural Analysis, and Electro-Catalytic Activity
Source: Nanomaterials (Basel). 2023 Apr 18;13(8):1396. doi: 10.3390/nano13081396 (PMC10145194; doi:10.3390/nano13081396)
Supplement: Supplementary file 1 [file nanomaterials-13-01396-s001.zip]

Archive with 1 entries (1 files):
- nanomaterials-2332310-supplementary.pdf
